# Supplementary material for: Polyelectrolyte interactions enable rapid association and dissociation in high-affinity disordered protein complexes
Source: Nat Commun. 2020 Nov 12;11:5736. doi: 10.1038/s41467-020-18859-x (PMC7661507; doi:10.1038/s41467-020-18859-x)
Supplement: Supplementary file 6 — Source Data [file 41467_2020_18859_MOESM6_ESM.xlsx]

## Sheet: Fig1b
		Transfer efficiency
		0.0125	0.0375	0.0625	0.0875	0.1125	0.1375	0.1625	0.1875	0.2125	0.2375	0.2625	0.2875	0.3125	0.3375	0.3625	0.3875	0.4125	0.4375	0.4625	0.4875	0.5125	0.5375	0.5625	0.5875	0.6125	0.6375	0.6625	0.6875	0.7125	0.7375	0.7625	0.7875	0.8125	0.8375	0.8625	0.8875	0.9125	0.9375	0.9625	0.9875
H1 conc. (nM)	0	6	5	5	11	13	18	30	47	94	150	217	355	467	585	555	456	345	242	131	86	67	48	49	25	33	29	14	11	12	6	5	4	4	1	2	0	0	2	1	0
	0.347	5	8	8	18	22	39	52	91	104	191	327	414	554	634	582	525	396	359	303	256	233	220	220	174	134	106	104	72	50	29	31	19	25	16	4	9	2	8	2	1
	0.78	8	12	13	16	20	34	35	48	98	155	185	306	353	418	375	362	345	294	320	362	343	368	345	308	247	194	128	89	72	40	37	25	17	18	16	9	9	6	2	0
	1.756	8	8	14	11	16	19	26	31	43	58	93	115	145	166	171	219	257	304	402	530	665	846	820	847	719	545	421	291	209	127	81	57	38	17	16	14	7	5	9	2
	10	1	4	4	7	9	5	12	10	18	24	32	46	51	53	57	113	124	180	275	390	468	612	567	515	498	362	235	167	104	62	47	25	27	17	14	3	5	5	4	3

## Sheet: Fig1c
		Transfer efficiency
		0.0125	0.0375	0.0625	0.0875	0.1125	0.1375	0.1625	0.1875	0.2125	0.2375	0.2625	0.2875	0.3125	0.3375	0.3625	0.3875	0.4125	0.4375	0.4625	0.4875	0.5125	0.5375	0.5625	0.5875	0.6125	0.6375	0.6625	0.6875	0.7125	0.7375	0.7625	0.7875	0.8125	0.8375	0.8625	0.8875	0.9125	0.9375	0.9625	0.9875
ProTa conc. (nM)	0	12	7	5	16	14	14	10	14	14	13	29	14	31	27	55	49	72	91	111	162	256	350	455	527	491	438	338	242	167	126	87	43	23	14	8	9	1	2	1	0
	6	10	8	12	13	8	13	13	16	25	38	49	48	65	115	105	116	129	158	167	202	278	321	373	379	404	309	215	196	114	73	41	26	10	7	10	2	2	0	1	1
	30	5	7	13	7	17	12	22	26	34	56	70	114	158	186	237	247	219	208	162	186	206	196	206	237	238	187	146	115	75	42	35	17	17	8	3	3	3	0	0	0
	100	13	15	34	34	34	58	77	78	160	192	290	379	556	681	810	788	757	611	529	449	368	319	263	232	153	101	66	43	17	15	6	2	3	3	2	0	0	1	0	0
	500	4	14	6	7	12	15	22	36	47	67	109	163	237	298	385	307	322	252	198	134	85	57	35	26	29	15	13	10	3	3	2	2	2	1	1	2	1	0	0	0

## Sheet: Fig1d_Left
H1 Conc. (nM)	Fraction bound of ProTa E56C-D110C
0	0.0444366	0.0662753	0.0683661	0.0797734
0.103	0.112879	0.130678
0.154	0.0302657	0.041817	0.125486	0.173993	0.174066
0.231	0.158491	0.178943	0.2229	0.278098
0.347	0.0526263	0.277128	0.299303	0.354035	0.387851
0.52	0.369763	0.414264	0.45377	0.484171
0.78	0.334787	0.487248	0.497849	0.525342	0.55713	0.574105
1	0.479143	0.554567
1.171	0.573848	0.596813	0.64717	0.673154	0.67714	0.70618
1.756	0.670015	0.787457	0.872757
2.634	0.774993	0.785809	0.894795
3.951	0.86078	0.909527
5.926	0.838393	0.885197	0.904681
10	0.92342	0.937156	0.939071	1

## Sheet: Fig1d_Right
Unlabeled ProTa Conc. (nM)	Fraction bound of ProTa E56C-D110C
0	0.907996	0.91725	0.926551	0.936502
1	0.89269	0.901712	0.906548	0.910191
2	0.849851	0.855987	0.864354
3	0.849528	0.861171
4	0.795017	0.819146	0.831596	0.837401	0.851445
5	0.802587	0.836963
6	0.747022	0.763832	0.764896	0.806076
7	0.685666	0.740884
8	0.681146	0.716706
10	0.471598	0.656824	0.678411	0.682711	0.755417
12	0.582344	0.604863
15	0.510779	0.538599	0.543842	0.569636
20	0.425641	0.556477	0.576102
30	0.391673	0.449321	0.473429
60	0.264007	0.268621	0.277206	0.287213
100	0.158765	0.175025	0.196598
200	0.104558	0.104984	0.202874
500	0.0124303	0.0207551	0.0723096

## Sheet: Fig2a
		Transfer efficiency
ProTa Conc. (nM)		0.0125	0.0375	0.0625	0.0875	0.1125	0.1375	0.1625	0.1875	0.2125	0.2375	0.2625	0.2875	0.3125	0.3375	0.3625	0.3875	0.4125	0.4375	0.4625	0.4875	0.5125	0.5375	0.5625	0.5875	0.6125	0.6375	0.6625	0.6875	0.7125	0.7375	0.7625	0.7875	0.8125	0.8375	0.8625	0.8875	0.9125	0.9375	0.9625	0.9875
	0	0.0922084	0.0537882	0.0384202	0.122945	0.107576	0.107576	0.0768403	0.107576	0.107576	0.0998924	0.222837	0.107576	0.238205	0.207469	0.422622	0.376518	0.55325	0.699247	0.852928	1.24481	1.96711	2.68941	3.49623	4.04949	3.77286	3.36561	2.5972	1.85954	1.28323	0.968188	0.668511	0.330413	0.176733	0.107576	0.0614723	0.0691563	0.00768403	0.0153681	0.00768403	0
	4	0.040151	0.0722717	0.0722717	0.0481812	0.040151	0.104393	0.136513	0.168634	0.128483	0.240906	0.248936	0.248936	0.43363	0.682566	0.562114	0.738778	0.81908	0.971653	1.14832	1.41331	2.03967	2.54557	3.28435	3.4048	3.22011	3.04344	2.64996	1.83891	1.1162	0.915442	0.369389	0.192725	0.200755	0.0883321	0.0321208	0.0321208	0.00803019	0.00803019	0.00803019	0.0160604
	5	0.0887383	0.0887383	0.121007	0.104873	0.0726041	0.0726041	0.129074	0.153275	0.169409	0.201678	0.233946	0.338819	0.484027	0.637302	0.863182	0.887383	0.871249	1.03259	1.21007	1.67796	1.79897	2.75089	3.16231	3.5576	3.18651	3.21071	2.3314	1.54889	0.984188	0.484027	0.403356	0.177477	0.0968054	0.0887383	0.0484027	0.0322685	0.0242014	0.00806712	0	0
	10	0.0419604	0.0755287	0.0755287	0.0923129	0.142665	0.134273	0.142665	0.218194	0.209802	0.360859	0.520309	0.629406	0.738503	0.939913	1.09936	1.13293	1.44344	1.56093	1.46022	1.61128	2.14837	2.41692	2.89527	2.99597	2.77778	2.1148	1.95535	1.14971	0.830816	0.587445	0.377644	0.226586	0.0839208	0.0503525	0.0503525	0.0335683	0.00839208	0	0	0
	20	0.0931099	0.0592517	0.0677163	0.101574	0.118503	0.118503	0.169291	0.169291	0.347046	0.414762	0.63484	0.744879	1.24429	1.41358	1.65058	1.76909	1.5998	1.51515	1.59133	1.41358	1.7183	1.92991	2.15846	2.34468	2.69172	2.3616	1.53208	1.17657	0.956492	0.465549	0.287794	0.203149	0.0846453	0.0677163	0.0592517	0.0338581	0.00846453	0.0169291	0	0
	30	0.0448029	0.062724	0.116487	0.062724	0.15233	0.107527	0.197133	0.232975	0.304659	0.501792	0.62724	1.02151	1.41577	1.66667	2.12366	2.21326	1.96237	1.8638	1.45161	1.66667	1.84588	1.75627	1.84588	2.12366	2.13262	1.67563	1.30824	1.03047	0.672043	0.376344	0.31362	0.15233	0.15233	0.0716846	0.0268817	0.0268817	0.0268817	0	0	0
	60	0.059577	0.039718	0.0695065	0.148943	0.119154	0.158872	0.178731	0.357462	0.426969	0.436898	0.863867	1.51921	2.03555	2.4228	3.0285	2.86963	2.94906	2.10505	2.16463	1.74759	1.32062	1.20147	1.27098	1.23126	1.33055	1.06246	0.814219	0.456757	0.327674	0.317744	0.129084	0.079436	0.019859	0	0.0297885	0.019859	0.0099295	0	0.0099295	0
	100	0.0532416	0.0614326	0.139247	0.139247	0.139247	0.237539	0.315354	0.31945	0.655281	0.786337	1.1877	1.5522	2.2771	2.78904	3.31736	3.22726	3.1003	2.50235	2.16652	1.83888	1.50715	1.30647	1.07712	0.950158	0.626613	0.413646	0.270303	0.176107	0.0696236	0.0614326	0.024573	0.00819101	0.0122865	0.0122865	0.00819101	0	0	0.00409551	0	0
	500	0.0456308	0.159708	0.0684463	0.079854	0.136893	0.171116	0.25097	0.410678	0.536162	0.764317	1.24344	1.85946	2.70363	3.3995	4.39197	3.50217	3.67328	2.87474	2.25873	1.52863	0.969655	0.65024	0.39927	0.296601	0.330824	0.171116	0.1483	0.114077	0.0342231	0.0342231	0.0228154	0.0228154	0.0228154	0.0114077	0.0114077	0.0228154	0.0114077	0	0	0

## Sheet: Fig2b
		Transfer efficiency
ProTa Conc. (uM)		0.0125	0.0375	0.0625	0.0875	0.1125	0.1375	0.1625	0.1875	0.2125	0.2375	0.2625	0.2875	0.3125	0.3375	0.3625	0.3875	0.4125	0.4375	0.4625	0.4875	0.5125	0.5375	0.5625	0.5875	0.6125	0.6375	0.6625	0.6875	0.7125	0.7375	0.7625	0.7875	0.8125	0.8375	0.8625	0.8875	0.9125	0.9375	0.9625	0.9875
	0	0.0597015	0.039801	0.0199005	0.0696517	0.0497512	0.0995025	0.109453	0.079602	0.119403	0.119403	0.189055	0.189055	0.218905	0.258706	0.39801	0.457711	0.686567	0.716418	1.06468	1.50249	2.25871	3.13433	3.19403	4.23881	3.63184	3.26368	2.45771	1.62189	1.06468	0.855721	0.328358	0.497512	0.149254	0.0696517	0.0696517	0	0.0199005	0.0199005	0	0.00995025
	1	0.0267594	0.0445991	0.0267594	0.0891981	0.0981179	0.0267594	0.0713585	0.107038	0.0535189	0.133797	0.0981179	0.187316	0.338953	0.347873	0.48167	0.722505	0.865222	1.06146	1.61449	2.44403	2.93462	3.10409	3.54116	3.77308	3.33601	2.24779	1.8018	1.25769	0.909821	0.544108	0.321113	0.267594	0.222995	0.0624387	0.0802783	0.0178396	0.00891981	0.00891981	0.0267594	0.0267594
	1.5	0.0612102	0.0524659	0.0699545	0.166142	0.0961875	0.0874432	0.113676	0.0961875	0.131165	0.0961875	0.332284	0.279818	0.44596	0.542148	0.752011	1.15425	1.26793	1.88877	2.25603	2.83316	2.59706	3.06925	3.17419	3.16544	2.55334	1.96747	1.46905	0.95313	0.50717	0.402239	0.157398	0.166142	0.174886	0.0961875	0.0786988	0.0349773	0	0.00874432	0.0174886	0.0174886
	2.2	0.0360458	0.0360458	0.0720916	0.0720916	0.081103	0.0991259	0.153195	0.207263	0.324412	0.306389	0.351446	0.504641	0.594755	0.892133	1.36073	1.64008	2.08164	2.40606	2.83861	3.19906	2.96477	2.70343	2.64936	1.93746	1.69415	1.37875	0.919167	0.62179	0.351446	0.297378	0.153195	0.153195	0.081103	0.0901144	0.0180229	0.0270343	0.00901144	0	0.0180229	0.00901144
	3.5	0.00894374	0.0983812	0.0894374	0.0983812	0.0894374	0.152044	0.178875	0.223594	0.375637	0.241481	0.482962	0.849656	0.912262	1.20741	1.72614	2.20016	2.33432	3.04087	3.0677	2.98721	2.96038	2.62052	2.07495	1.62776	1.11797	0.858599	0.581343	0.402468	0.169931	0.268312	0.0894374	0.0626062	0.0536625	0.0178875	0.035775	0	0.0178875	0.00894374	0	0
	5.5	0.0487329	0.0487329	0.0893437	0.121832	0.0893437	0.194932	0.211176	0.259909	0.324886	0.52794	0.633528	0.958415	1.25081	1.78687	2.32294	2.61533	2.96459	3.33821	2.94834	2.92398	2.52599	2.08739	1.5757	1.09649	0.747238	0.584795	0.341131	0.219298	0.18681	0.138077	0.0649773	0.0406108	0.0162443	0.00812216	0.00812216	0.00812216	0.0162443	0.00812216	0	0
	20	0.0983526	0.0655684	0.147529	0.114745	0.180313	0.196705	0.278666	0.368822	0.483567	0.729448	1.13925	1.38513	2.0736	2.4916	3.15548	3.40136	3.45873	3.20466	2.58995	2.36866	1.4507	1.2376	0.942546	0.450783	0.434391	0.27047	0.172117	0.114745	0.0737644	0.0655684	0.0655684	0.0327842	0.0409802	0.0163921	0.0163921	0	0	0.0163921	0	0
	30	0.0656168	0.0984252	0.106627	0.082021	0.180446	0.205052	0.254265	0.492126	0.680774	0.828412	1.34514	1.91109	2.50164	2.87894	3.38747	3.59252	3.01017	2.88714	2.41142	1.82087	1.31234	1.12369	0.746391	0.426509	0.270669	0.213255	0.164042	0.131234	0.0410105	0.0492126	0.0410105	0.0082021	0.0246063	0.0082021	0.0082021	0	0	0.0164042	0.0082021	0
	100	0.130208	0.122975	0.173611	0.188079	0.253183	0.390625	0.484664	0.737847	0.940394	1.51186	1.89525	2.52459	3.21181	3.5952	3.43605	3.1033	2.69097	2.23524	1.90249	1.15741	0.889757	0.542535	0.426794	0.217014	0.144676	0.0795718	0.0795718	0.0795718	0.0651042	0.0289352	0.0072338	0.0217014	0.0217014	0.0217014	0.0072338	0.0072338	0.0072338	0	0	0

## Sheet: Fig2c
		Transfer efficiency
ProTa Conc. (uM)		0.0125	0.0375	0.0625	0.0875	0.1125	0.1375	0.1625	0.1875	0.2125	0.2375	0.2625	0.2875	0.3125	0.3375	0.3625	0.3875	0.4125	0.4375	0.4625	0.4875	0.5125	0.5375	0.5625	0.5875	0.6125	0.6375	0.6625	0.6875	0.7125	0.7375	0.7625	0.7875	0.8125	0.8375	0.8625	0.8875	0.9125	0.9375	0.9625	0.9875
	0	0.0558347	0.0372232	0.0744463	0.167504	0.142689	0.0930579	0.117873	0.186116	0.210931	0.254358	0.297785	0.390843	0.508716	0.477697	0.663813	0.694832	1.03604	1.59439	2.2582	2.78553	3.36249	4.13797	3.54861	3.33768	2.32645	1.6068	0.998821	0.732055	0.409455	0.235747	0.235747	0.105466	0.0682424	0.086854	0.0310193	0.0124077	0.0248154	0.00620386	0.0186116	0
	22	0.0347826	0.13913	0.0927536	0.104348	0.208696	0.162319	0.150725	0.150725	0.185507	0.405797	0.405797	0.44058	0.521739	0.614493	0.707246	0.962319	1.35652	1.82029	2.62029	2.95652	3.53623	3.6058	3.37391	2.49275	2.09855	1.46087	0.927536	0.707246	0.417391	0.231884	0.162319	0.0695652	0.0347826	0.0347826	0.0231884	0.0463768	0.0347826	0.0231884	0.0115942	0
	34	0.103754	0.122618	0.169779	0.141483	0.245237	0.188644	0.21694	0.188644	0.282965	0.292398	0.330126	0.396152	0.509338	0.622524	0.90549	1.01868	1.86757	2.54669	2.89568	3.2541	3.69742	3.48048	2.98057	2.01849	1.59404	1.01868	0.782871	0.452745	0.367855	0.198076	0.150915	0.122618	0.0282965	0.0282965	0.0282965	0.0471609	0.0188644	0	0.00943218	0.00943218
	43	0.120237	0.0924898	0.175731	0.18498	0.110988	0.157233	0.203478	0.240474	0.26822	0.462449	0.425453	0.573437	0.758417	0.860155	1.06363	1.49834	2.21976	2.95967	3.34813	3.59785	3.22789	2.83019	2.43248	1.62782	1.10988	0.915649	0.54569	0.4532	0.332963	0.138735	0.147984	0.120237	0.018498	0.018498	0.00924898	0.0277469	0.018498	0.0277469	0	0.00924898
	67	0.171871	0.143225	0.124129	0.257806	0.190967	0.248257	0.324644	0.343741	0.41058	0.420128	0.534708	0.945288	0.983481	1.4609	1.93832	2.83586	3.37057	3.80025	3.59018	3.22735	2.16748	1.88103	1.26038	0.859353	0.58245	0.381934	0.267354	0.248257	0.105032	0.105032	0.0286451	0.0190967	0.0286451	0.00954836	0.0477418	0	0.00954836	0	0	0.00954836
	105	0.118519	0.0987654	0.0888889	0.108642	0.25679	0.237037	0.335802	0.404938	0.503704	0.730864	0.760494	0.928395	1.53086	2.02469	2.88395	3.4963	3.62469	3.81235	3.08148	2.34074	1.97531	1.03704	0.849383	0.641975	0.424691	0.266667	0.177778	0.158025	0.158025	0.108642	0.0395062	0.0592593	0.0296296	0.00987654	0.0296296	0	0	0	0	0
	164	0.177137	0.139179	0.151831	0.17081	0.309989	0.385905	0.265705	0.417537	0.550389	0.613652	0.999557	1.51199	2.13829	2.9101	3.49212	3.74518	3.61232	3.29601	2.51155	1.79667	1.30322	0.727526	0.575694	0.493452	0.221421	0.234074	0.17081	0.113874	0.1202	0.0695894	0.0253052	0.0316316	0.0189789	0	0.00632631	0.00632631	0.0126526	0	0.00632631	0
	256	0.21263	0.226806	0.141753	0.269332	0.283507	0.269332	0.347296	0.510313	0.616628	0.885959	1.24034	2.26097	2.74293	3.44461	3.65724	3.79899	3.43043	2.6437	1.96329	1.22617	0.864696	0.602452	0.418173	0.30477	0.276419	0.177192	0.163017	0.141753	0.0708767	0.0496137	0.0141753	0.0283507	0.0141753	0.021263	0	0.00708767	0	0	0	0.00708767
	500	0.214865	0.205098	0.205098	0.34183	0.380897	0.449263	0.449263	0.722727	1.06456	1.31849	1.95332	2.74441	3.57457	4.04336	3.75037	3.5355	2.45141	1.83612	1.28919	0.878992	0.546928	0.332064	0.34183	0.195332	0.107432	0.166032	0.0878992	0.0781326	0.0488329	0	0.00976658	0.00976658	0	0	0	0	0	0	0	0

## Sheet: Fig2f
	H1 conc. (uM)
Gly59	0	CSPs	25.3958	23.985	22.5741	21.1632	19.7523	18.3414	16.9306	15.5197	14.1088	12.6979	11.287	9.87616	8.46528	7.0544	5.64352	4.23264	2.82176	1.41088	0	-1.41088	-2.82176	-4.23264	-5.64352	-7.0544	-8.46528	-9.87616	-11.287	-12.6979	-14.1088	-15.5197	-16.9306	-18.3414	-19.7523	-21.1632	-22.5741	-23.985	-25.3958	-26.8067
		Normalized intensity	0.00306453	0.0032102	0.00339967	0.00363034	0.00389709	0.00424144	0.00471115	0.00530295	0.0060485	0.00708904	0.00862059	0.0109077	0.014337	0.019273	0.0259221	0.034308	0.0437436	0.0519863	0.0558316	0.0535572	0.0465391	0.0379356	0.0301983	0.0241716	0.0197435	0.0164816	0.0138984	0.0117003	0.00985	0.00834645	0.0071015	0.00601177	0.00499729	0.00402355	0.00317353	0.00260432	0.00238312	0.00242882
	5	CSPs	18.3414	16.9306	15.5197	14.1088	12.6979	11.287	9.87616	8.46528	7.0544	5.64352	4.23264	2.82176	1.41088	0	-1.41088	-2.82176	-4.23264	-5.64352	-7.0544	-8.46528	-9.87616	-11.287	-12.6979	-14.1088	-15.5197	-16.9306	-18.3414	-19.7523	-21.1632	-22.5741	-23.985	-25.3958	-26.8067	-28.2176	-29.6285	-31.0394	-32.4502	-33.8611
		Normalized intensity	0.00309955	0.00369666	0.0043312	0.00498241	0.00565168	0.00636355	0.00715939	0.00812799	0.00941981	0.0112079	0.0136643	0.0169495	0.0211435	0.0261894	0.0318785	0.0376715	0.0424322	0.0446903	0.0435897	0.0395824	0.0340499	0.0283647	0.0233671	0.0193894	0.0164039	0.0141618	0.0123784	0.0108591	0.00949673	0.00824117	0.00708152	0.00601031	0.00500983	0.00408733	0.00328965	0.00267218	0.00227356	0.00210186
	10	CSPs	15.5197	14.1088	12.6979	11.287	9.87616	8.46528	7.0544	5.64352	4.23264	2.82176	1.41088	0	-1.41088	-2.82176	-4.23264	-5.64352	-7.0544	-8.46528	-9.87616	-11.287	-12.6979	-14.1088	-15.5197	-16.9306	-18.3414	-19.7523	-21.1632	-22.5741	-23.985	-25.3958	-26.8067	-28.2176	-29.6285	-31.0394	-32.4502	-33.8611	-35.272	-36.6829
		Normalized intensity	0.00325431	0.00320529	0.00337878	0.00394269	0.00491646	0.00614942	0.00741534	0.00856499	0.00964992	0.0109297	0.0127313	0.0152529	0.0184608	0.02215	0.0261209	0.0303124	0.0346598	0.0386837	0.0412952	0.0413115	0.0383752	0.0333412	0.0277124	0.0227174	0.0188325	0.0159151	0.0135967	0.0115996	0.00984162	0.00835811	0.00717136	0.00623608	0.00547586	0.00484573	0.00436232	0.00407506	0.00399305	0.00403147
	12	CSPs	14.1088	12.6979	11.287	9.87616	8.46528	7.0544	5.64352	4.23264	2.82176	1.41088	0	-1.41088	-2.82176	-4.23264	-5.64352	-7.0544	-8.46528	-9.87616	-11.287	-12.6979	-14.1088	-15.5197	-16.9306	-18.3414	-19.7523	-21.1632	-22.5741	-23.985	-25.3958	-26.8067	-28.2176	-29.6285	-31.0394	-32.4502	-33.8611	-35.272	-36.6829
		Normalized intensity	0.00412424	0.00441968	0.00499245	0.00580362	0.0067609	0.00779123	0.00888741	0.0101269	0.0116327	0.0134726	0.0155982	0.0178883	0.0202492	0.0227369	0.0256176	0.029124	0.0329274	0.035946	0.0369638	0.0355222	0.0321528	0.0278746	0.0236195	0.0199693	0.0171064	0.0148854	0.013024	0.0113006	0.00964071	0.00810424	0.00681294	0.00584386	0.00516199	0.00464544	0.00415911	0.00361743	0.00301839
	14	CSPs	12.6979	11.287	9.87616	8.46528	7.0544	5.64352	4.23264	2.82176	1.41088	0	-1.41088	-2.82176	-4.23264	-5.64352	-7.0544	-8.46528	-9.87616	-11.287	-12.6979	-14.1088	-15.5197	-16.9306	-18.3414	-19.7523	-21.1632	-22.5741	-23.985	-25.3958	-26.8067	-28.2176	-29.6285	-31.0394	-32.4502	-33.8611	-35.272	-36.6829	-38.0938
		Normalized intensity	0.00295872	0.00318455	0.00348955	0.00379671	0.00419309	0.00490049	0.00612882	0.00791018	0.0100445	0.0122175	0.0142178	0.0161022	0.0181914	0.0208861	0.0244237	0.0287341	0.0334151	0.0377273	0.0406555	0.0412334	0.0390729	0.0346623	0.0291283	0.0236681	0.0190829	0.0156287	0.0131392	0.0112841	0.00980117	0.00858697	0.00764526	0.00697664	0.00649288	0.00601231	0.00534284	0.00438937	0.00320718
	16	CSPs	12.6979	11.287	9.87616	8.46528	7.0544	5.64352	4.23264	2.82176	1.41088	0	-1.41088	-2.82176	-4.23264	-5.64352	-7.0544	-8.46528	-9.87616	-11.287	-12.6979	-14.1088	-15.5197	-16.9306	-18.3414	-19.7523	-21.1632	-22.5741	-23.985	-25.3958	-26.8067	-28.2176	-29.6285	-31.0394	-32.4502	-33.8611	-35.272	-36.6829	-38.0938	-39.5046
		Normalized intensity	0.00354958	0.00376678	0.00436256	0.00526893	0.00624032	0.00701401	0.00750358	0.00789173	0.00855197	0.00983589	0.0118685	0.0145108	0.0175206	0.0207796	0.0243934	0.0285279	0.0330221	0.0371041	0.0396182	0.0397188	0.037425	0.0335277	0.0290309	0.0246769	0.0208162	0.0175049	0.0146629	0.0122081	0.0101145	0.00839271	0.00704931	0.0060614	0.00536627	0.00487026	0.00447629	0.00410862	0.00372626	0.00333405
	18	CSPs	12.6979	11.287	9.87616	8.46528	7.0544	5.64352	4.23264	2.82176	1.41088	0	-1.41088	-2.82176	-4.23264	-5.64352	-7.0544	-8.46528	-9.87616	-11.287	-12.6979	-14.1088	-15.5197	-16.9306	-18.3414	-19.7523	-21.1632	-22.5741	-23.985	-25.3958	-26.8067	-28.2176	-29.6285	-31.0394	-32.4502	-33.8611	-35.272	-36.6829	-38.0938	-39.5046
		Normalized intensity	0.00346166	0.00349929	0.00355936	0.0037612	0.00423978	0.00508232	0.00629483	0.00780286	0.00948895	0.0112565	0.0130699	0.0149524	0.0169806	0.0192838	0.0220166	0.0253058	0.0291441	0.0331678	0.0364979	0.0380179	0.0370668	0.0339156	0.0295526	0.0250564	0.0211318	0.0180087	0.0155678	0.0135537	0.0117684	0.0101415	0.00868861	0.00744527	0.0064287	0.00563065	0.00504152	0.00467264	0.00453696	0.00460578
	20	CSPs	11.287	9.87616	8.46528	7.0544	5.64352	4.23264	2.82176	1.41088	0	-1.41088	-2.82176	-4.23264	-5.64352	-7.0544	-8.46528	-9.87616	-11.287	-12.6979	-14.1088	-15.5197	-16.9306	-18.3414	-19.7523	-21.1632	-22.5741	-23.985	-25.3958	-26.8067	-28.2176	-29.6285	-31.0394	-32.4502	-33.8611	-35.272	-36.6829	-38.0938	-39.5046	-40.9155
		Normalized intensity	0.00330335	0.00343394	0.00389717	0.00468972	0.00568333	0.00671333	0.00768533	0.00864031	0.00973411	0.011137	0.0129424	0.0151671	0.0178335	0.0210637	0.025073	0.0299115	0.0350282	0.0391578	0.0409317	0.0397981	0.0363593	0.03185	0.0273558	0.0234092	0.0200433	0.0170637	0.0143171	0.0118173	0.00969078	0.00804444	0.00687431	0.00605911	0.00542517	0.00484363	0.00429014	0.00382541	0.00352741	0.00342838
	22	CSPs	11.287	9.87616	8.46528	7.0544	5.64352	4.23264	2.82176	1.41088	0	-1.41088	-2.82176	-4.23264	-5.64352	-7.0544	-8.46528	-9.87616	-11.287	-12.6979	-14.1088	-15.5197	-16.9306	-18.3414	-19.7523	-21.1632	-22.5741	-23.985	-25.3958	-26.8067	-28.2176	-29.6285	-31.0394	-32.4502	-33.8611	-35.272	-36.6829	-38.0938	-39.5046	-40.9155
		Normalized intensity	0.00432477	0.00420414	0.00393072	0.00375607	0.00390575	0.0044604	0.00532861	0.00634969	0.00746337	0.00880946	0.010678	0.0133411	0.0168708	0.021101	0.0257986	0.0307994	0.0357939	0.0399698	0.042146	0.0415168	0.0382772	0.0334882	0.0284017	0.0238826	0.0202322	0.0173327	0.0149314	0.0128772	0.0111652	0.00982735	0.00881387	0.00796073	0.00705925	0.00598898	0.00481386	0.00375281	0.00304705	0.00281888
	24	CSPs	9.87616	8.46528	7.0544	5.64352	4.23264	2.82176	1.41088	0	-1.41088	-2.82176	-4.23264	-5.64352	-7.0544	-8.46528	-9.87616	-11.287	-12.6979	-14.1088	-15.5197	-16.9306	-18.3414	-19.7523	-21.1632	-22.5741	-23.985	-25.3958	-26.8067	-28.2176	-29.6285	-31.0394	-32.4502	-33.8611	-35.272	-36.6829	-38.0938	-39.5046	-40.9155
		Normalized intensity	0.00624463	0.00632577	0.0062886	0.00627809	0.00651921	0.00718437	0.00828365	0.00966931	0.0111695	0.0127629	0.0146696	0.017279	0.0209214	0.0256099	0.0309119	0.036	0.0398279	0.041426	0.0403082	0.0367765	0.0318288	0.0266819	0.0222632	0.0189655	0.0166792	0.0149858	0.0134121	0.0116452	0.00962556	0.00751018	0.00555853	0.00399712	0.00292429	0.00229592	0.0019774	0.00181626	0.00170232
	30	CSPs	11.287	9.87616	8.46528	7.0544	5.64352	4.23264	2.82176	1.41088	0	-1.41088	-2.82176	-4.23264	-5.64352	-7.0544	-8.46528	-9.87616	-11.287	-12.6979	-14.1088	-15.5197	-16.9306	-18.3414	-19.7523	-21.1632	-22.5741	-23.985	-25.3958	-26.8067	-28.2176	-29.6285	-31.0394	-32.4502	-33.8611	-35.272	-36.6829	-38.0938	-39.5046	-40.9155
		Normalized intensity	0.00433214	0.00573554	0.00643255	0.00649357	0.00623485	0.00602837	0.00611152	0.00651359	0.00716607	0.0080914	0.00949189	0.0117011	0.0150561	0.019739	0.0256883	0.0326038	0.0398143	0.0459879	0.0493076	0.0485141	0.0439597	0.0374446	0.030953	0.0255662	0.0213177	0.0176962	0.0142409	0.010907	0.00803842	0.00602392	0.00496301	0.00458667	0.00441899	0.00404611	0.00333194	0.00243235	0.00161396	0.00104795
	40	CSPs	9.87616	8.46528	7.0544	5.64352	4.23264	2.82176	1.41088	0	-1.41088	-2.82176	-4.23264	-5.64352	-7.0544	-8.46528	-9.87616	-11.287	-12.6979	-14.1088	-15.5197	-16.9306	-18.3414	-19.7523	-21.1632	-22.5741	-23.985	-25.3958	-26.8067	-28.2176	-29.6285	-31.0394	-32.4502	-33.8611	-35.272	-36.6829	-38.0938	-39.5046	-40.9155
		Normalized intensity	0.00459717	0.00489894	0.00537916	0.00602986	0.00674511	0.00739745	0.00795078	0.00854178	0.00944552	0.0109429	0.0132062	0.0162734	0.0201167	0.0247592	0.0302286	0.0361497	0.0413359	0.0441164	0.0434261	0.0396275	0.0342242	0.0288383	0.0244065	0.0210233	0.0182554	0.0156141	0.0129113	0.0103118	0.00812525	0.00655462	0.0055631	0.00490557	0.00429295	0.00357181	0.00278704	0.00210849	0.0017015
	80	CSPs	11.287	9.87616	8.46528	7.0544	5.64352	4.23264	2.82176	1.41088	0	-1.41088	-2.82176	-4.23264	-5.64352	-7.0544	-8.46528	-9.87616	-11.287	-12.6979	-14.1088	-15.5197	-16.9306	-18.3414	-19.7523	-21.1632	-22.5741	-23.985	-25.3958	-26.8067	-28.2176	-29.6285	-31.0394	-32.4502	-33.8611	-35.272	-36.6829	-38.0938	-39.5046	-40.9155
		Normalized intensity	0.0040915	0.00414712	0.00437199	0.00477504	0.00524478	0.00564627	0.00592666	0.00618632	0.0066646	0.007604	0.00911364	0.0111938	0.0138878	0.0174302	0.0222746	0.0287706	0.0364449	0.0435914	0.0480042	0.0484152	0.0451895	0.0397292	0.0334912	0.0275116	0.0223713	0.0182634	0.0151146	0.0127419	0.010936	0.00948244	0.00819828	0.00696409	0.00572253	0.00448038	0.0033022	0.00226239	0.00139981	0.000721314
Glu73	0	CSPs	25.3958	23.985	22.5741	21.1632	19.7523	18.3414	16.9306	15.5197	14.1088	12.6979	11.287	9.87616	8.46528	7.0544	5.64352	4.23264	2.82176	1.41088	0	-1.41088	-2.82176	-4.23264	-5.64352	-7.0544	-8.46528	-9.87616	-11.287	-12.6979	-14.1088	-15.5197	-16.9306	-18.3414	-19.7523	-21.1632	-22.5741	-23.985	-25.3958	-26.8067
		Normalized intensity	0.00774883	0.00679077	0.00610895	0.00577545	0.0057863	0.00612215	0.00679429	0.00775119	0.00886212	0.010077	0.0115065	0.0134229	0.0163544	0.0209924	0.0277487	0.0364463	0.0461619	0.0547614	0.0590093	0.0565743	0.0483597	0.0379791	0.0287341	0.0217544	0.0167031	0.0129942	0.0101272	0.00775736	0.00582908	0.00440052	0.00338971	0.00263605	0.00202284	0.00145413	0.000891095	0.000410572	9.28999e-05	-8.72995e-05
	5	CSPs	15.5197	14.1088	12.6979	11.287	9.87616	8.46528	7.0544	5.64352	4.23264	2.82176	1.41088	0	-1.41088	-2.82176	-4.23264	-5.64352	-7.0544	-8.46528	-9.87616	-11.287	-12.6979	-14.1088	-15.5197	-16.9306	-18.3414	-19.7523	-21.1632	-22.5741	-23.985	-25.3958	-26.8067	-28.2176	-29.6285	-31.0394	-32.4502	-33.8611	-35.272	-36.6829
		Normalized intensity	0.005829	0.0055664	0.00533851	0.00528821	0.00554541	0.00617079	0.00712947	0.00831577	0.0096506	0.0111982	0.0132044	0.0160327	0.0200256	0.025303	0.0315754	0.0380957	0.0437464	0.047222	0.0474343	0.0441394	0.0382695	0.03147	0.0251698	0.0200271	0.0160499	0.0129833	0.0105738	0.00866947	0.00720719	0.0061293	0.00532638	0.00466713	0.00405576	0.00345761	0.00289617	0.00242203	0.00205983	0.00178129
	10	CSPs	9.87616	8.46528	7.0544	5.64352	4.23264	2.82176	1.41088	0	-1.41088	-2.82176	-4.23264	-5.64352	-7.0544	-8.46528	-9.87616	-11.287	-12.6979	-14.1088	-15.5197	-16.9306	-18.3414	-19.7523	-21.1632	-22.5741	-23.985	-25.3958	-26.8067	-28.2176	-29.6285	-31.0394	-32.4502	-33.8611	-35.272	-36.6829	-38.0938	-39.5046	-40.9155	-42.3264
		Normalized intensity	0.00523955	0.00519593	0.0053988	0.00581499	0.00638391	0.007068	0.00788388	0.0088931	0.0101744	0.0117963	0.0137968	0.0161951	0.0190298	0.0223583	0.0261875	0.0303647	0.0344594	0.0377107	0.0392307	0.0384848	0.0356608	0.0315267	0.0269347	0.0224775	0.0184835	0.015131	0.0124953	0.0105481	0.0091595	0.00811725	0.00719369	0.00624248	0.0052486	0.00429614	0.00349384	0.00290421	0.00250759	0.00222555
	12	CSPs	7.0544	5.64352	4.23264	2.82176	1.41088	0	-1.41088	-2.82176	-4.23264	-5.64352	-7.0544	-8.46528	-9.87616	-11.287	-12.6979	-14.1088	-15.5197	-16.9306	-18.3414	-19.7523	-21.1632	-22.5741	-23.985	-25.3958	-26.8067	-28.2176	-29.6285	-31.0394	-32.4502	-33.8611	-35.272	-36.6829	-38.0938	-39.5046	-40.9155	-42.3264	-43.7373
		Normalized intensity	0.00513554	0.00490727	0.00493665	0.00523855	0.00582518	0.00671836	0.0079346	0.0094564	0.0112337	0.0132257	0.0154501	0.0180131	0.021092	0.0248344	0.0292022	0.0338479	0.0380661	0.0408802	0.0413832	0.0392554	0.0350268	0.0297716	0.0245118	0.0198587	0.0160369	0.013051	0.0108066	0.00916621	0.00796208	0.00700604	0.00614025	0.00530347	0.00454048	0.00394292	0.00357032	0.00339649	0.00331092
	14	CSPs	5.64352	4.23264	2.82176	1.41088	0	-1.41088	-2.82176	-4.23264	-5.64352	-7.0544	-8.46528	-9.87616	-11.287	-12.6979	-14.1088	-15.5197	-16.9306	-18.3414	-19.7523	-21.1632	-22.5741	-23.985	-25.3958	-26.8067	-28.2176	-29.6285	-31.0394	-32.4502	-33.8611	-35.272	-36.6829	-38.0938	-39.5046	-40.9155	-42.3264	-43.7373	-45.1482	-46.559
		Normalized intensity	0.00504883	0.00453782	0.00440648	0.00473693	0.0054837	0.00651406	0.00768157	0.00889704	0.0101686	0.0115954	0.0133228	0.0154877	0.0181794	0.0214139	0.0251136	0.0290792	0.0329567	0.0362308	0.0382961	0.0386304	0.0370204	0.0336997	0.0292746	0.0244687	0.0198767	0.0158774	0.0126654	0.0102861	0.0086427	0.00752516	0.00668803	0.00594954	0.0052572	0.00467273	0.00428386	0.00411007	0.0040682	0.00401095
	16	CSPs	4.23264	2.82176	1.41088	0	-1.41088	-2.82176	-4.23264	-5.64352	-7.0544	-8.46528	-9.87616	-11.287	-12.6979	-14.1088	-15.5197	-16.9306	-18.3414	-19.7523	-21.1632	-22.5741	-23.985	-25.3958	-26.8067	-28.2176	-29.6285	-31.0394	-32.4502	-33.8611	-35.272	-36.6829	-38.0938	-39.5046	-40.9155	-42.3264	-43.7373	-45.1482	-46.559	-47.9699
		Normalized intensity	0.00445671	0.00455211	0.00486838	0.00547441	0.00634373	0.00738059	0.00848	0.00959096	0.0107555	0.0121052	0.0138217	0.0160875	0.0190337	0.0226782	0.0268582	0.0311832	0.0350413	0.0377168	0.0386367	0.0376245	0.0349561	0.0311769	0.0268627	0.0224969	0.0184492	0.0149632	0.0121408	0.00995806	0.00831143	0.00707102	0.00612625	0.00540833	0.00487961	0.00450659	0.00424209	0.00402527	0.00379614	0.00351712
	18	CSPs	4.23264	2.82176	1.41088	0	-1.41088	-2.82176	-4.23264	-5.64352	-7.0544	-8.46528	-9.87616	-11.287	-12.6979	-14.1088	-15.5197	-16.9306	-18.3414	-19.7523	-21.1632	-22.5741	-23.985	-25.3958	-26.8067	-28.2176	-29.6285	-31.0394	-32.4502	-33.8611	-35.272	-36.6829	-38.0938	-39.5046	-40.9155	-42.3264	-43.7373	-45.1482	-46.559
		Normalized intensity	0.00461734	0.00467553	0.00505542	0.00568544	0.00646742	0.00733482	0.00826087	0.00923987	0.0102835	0.0114468	0.0128742	0.0148192	0.0175717	0.0212833	0.025791	0.0305533	0.0347694	0.0376722	0.0388423	0.0382841	0.0362173	0.0328817	0.0286022	0.0239259	0.0195094	0.0158091	0.0129153	0.0106662	0.00886798	0.00741967	0.00630351	0.00550324	0.00493908	0.00448001	0.00401598	0.00351664	0.00302968
	20	CSPs	4.23264	2.82176	1.41088	0	-1.41088	-2.82176	-4.23264	-5.64352	-7.0544	-8.46528	-9.87616	-11.287	-12.6979	-14.1088	-15.5197	-16.9306	-18.3414	-19.7523	-21.1632	-22.5741	-23.985	-25.3958	-26.8067	-28.2176	-29.6285	-31.0394	-32.4502	-33.8611	-35.272	-36.6829	-38.0938	-39.5046	-40.9155	-42.3264	-43.7373	-45.1482	-46.559	-47.9699
		Normalized intensity	0.00537252	0.00539635	0.00553244	0.00580644	0.00624795	0.00687961	0.00770098	0.00868632	0.00981255	0.0111062	0.012677	0.0147135	0.0174276	0.0209496	0.025212	0.0298796	0.034359	0.0379086	0.039853	0.0398214	0.0378555	0.0343329	0.0298143	0.0249212	0.020228	0.0161478	0.0128715	0.0104016	0.00862454	0.00736604	0.0064307	0.00564629	0.00490466	0.00418346	0.00353534	0.00303815	0.00272858	0.00256251
	22	CSPs	2.82176	1.41088	0	-1.41088	-2.82176	-4.23264	-5.64352	-7.0544	-8.46528	-9.87616	-11.287	-12.6979	-14.1088	-15.5197	-16.9306	-18.3414	-19.7523	-21.1632	-22.5741	-23.985	-25.3958	-26.8067	-28.2176	-29.6285	-31.0394	-32.4502	-33.8611	-35.272	-36.6829	-38.0938	-39.5046	-40.9155	-42.3264	-43.7373	-45.1482	-46.559	-47.9699	-49.3808
		Normalized intensity	0.00539428	0.00537335	0.00550287	0.00586613	0.00653105	0.00750394	0.00871021	0.0100351	0.0114093	0.0128891	0.0146799	0.0170689	0.0202727	0.0242704	0.0287179	0.0329939	0.0363739	0.0382725	0.0384215	0.0368693	0.0338654	0.0297941	0.0251854	0.0206545	0.0167108	0.0135856	0.0112255	0.00942361	0.00796814	0.00673416	0.00570149	0.00490946	0.00438639	0.00409983	0.00394917	0.00379717	0.00352598	0.00309069
	24	CSPs	2.82176	1.41088	0	-1.41088	-2.82176	-4.23264	-5.64352	-7.0544	-8.46528	-9.87616	-11.287	-12.6979	-14.1088	-15.5197	-16.9306	-18.3414	-19.7523	-21.1632	-22.5741	-23.985	-25.3958	-26.8067	-28.2176	-29.6285	-31.0394	-32.4502	-33.8611	-35.272	-36.6829	-38.0938	-39.5046	-40.9155	-42.3264	-43.7373	-45.1482	-46.559	-47.9699	-49.3808
		Normalized intensity	0.00522845	0.00533355	0.00567007	0.00631993	0.00726426	0.00838349	0.00952201	0.0105821	0.0115981	0.0127567	0.0143485	0.0166657	0.0198926	0.0240205	0.0287924	0.03369	0.0379823	0.0408408	0.0415498	0.0398152	0.0359969	0.0309928	0.0257867	0.0210326	0.016977	0.0136214	0.0108812	0.00866247	0.00689501	0.00553385	0.00453907	0.00386325	0.00345182	0.00324138	0.00316041	0.00313676	0.00310159	0.00299244
	30	CSPs	2.82176	1.41088	0	-1.41088	-2.82176	-4.23264	-5.64352	-7.0544	-8.46528	-9.87616	-11.287	-12.6979	-14.1088	-15.5197	-16.9306	-18.3414	-19.7523	-21.1632	-22.5741	-23.985	-25.3958	-26.8067	-28.2176	-29.6285	-31.0394	-32.4502	-33.8611	-35.272	-36.6829	-38.0938	-39.5046	-40.9155	-42.3264	-43.7373	-45.1482	-46.559	-47.9699	-49.3808
		Normalized intensity	0.00485172	0.00501688	0.00552223	0.00632507	0.0073212	0.00838267	0.00940826	0.0103702	0.0113426	0.0125024	0.0140993	0.0163913	0.0195543	0.023585	0.0282244	0.0329387	0.0369919	0.0396126	0.0402204	0.0386337	0.0351632	0.0305147	0.0255275	0.0208919	0.0169914	0.01391	0.0115407	0.00970951	0.00825753	0.00706646	0.00604762	0.00513377	0.00429125	0.00353682	0.00293086	0.0025354	0.00235648	0.00231196
	40	CSPs	2.82176	1.41088	0	-1.41088	-2.82176	-4.23264	-5.64352	-7.0544	-8.46528	-9.87616	-11.287	-12.6979	-14.1088	-15.5197	-16.9306	-18.3414	-19.7523	-21.1632	-22.5741	-23.985	-25.3958	-26.8067	-28.2176	-29.6285	-31.0394	-32.4502	-33.8611	-35.272	-36.6829	-38.0938	-39.5046	-40.9155	-42.3264	-43.7373	-45.1482	-46.559	-47.9699	-49.3808
		Normalized intensity	0.00584948	0.00646626	0.00710262	0.00771728	0.00830099	0.00888783	0.00954407	0.0103474	0.0113767	0.0127161	0.0144656	0.0167366	0.0196076	0.0230435	0.0268167	0.0304882	0.0334792	0.0352326	0.0354079	0.0340069	0.0313414	0.0278777	0.024087	0.0203786	0.0170754	0.0143733	0.0122993	0.0107235	0.00943474	0.0082369	0.00702125	0.00578641	0.00460685	0.00357645	0.00276303	0.00219232	0.00185785	0.00173984
	80	CSPs	2.82176	1.41088	0	-1.41088	-2.82176	-4.23264	-5.64352	-7.0544	-8.46528	-9.87616	-11.287	-12.6979	-14.1088	-15.5197	-16.9306	-18.3414	-19.7523	-21.1632	-22.5741	-23.985	-25.3958	-26.8067	-28.2176	-29.6285	-31.0394	-32.4502	-33.8611	-35.272	-36.6829	-38.0938	-39.5046	-40.9155	-42.3264	-43.7373	-45.1482	-46.559	-47.9699	-49.3808
		Normalized intensity	0.0045963	0.00456258	0.00463678	0.00484819	0.00524225	0.00586371	0.00673273	0.00784087	0.0091829	0.0108027	0.012819	0.0154077	0.0187258	0.0227935	0.027392	0.0320407	0.0360771	0.0388295	0.0398271	0.0389375	0.0363544	0.0324905	0.0278832	0.0231275	0.0187726	0.0151821	0.0124497	0.0104371	0.00890913	0.00767244	0.00664573	0.00583941	0.00528012	0.00494168	0.00473189	0.00453711	0.00428279	0.00396186
Val99	0	CSPs	25.3958	23.985	22.5741	21.1632	19.7523	18.3414	16.9306	15.5197	14.1088	12.6979	11.287	9.87616	8.46528	7.0544	5.64352	4.23264	2.82176	1.41088	0	-1.41088	-2.82176	-4.23264	-5.64352	-7.0544	-8.46528	-9.87616	-11.287	-12.6979	-14.1088	-15.5197	-16.9306	-18.3414	-19.7523	-21.1632	-22.5741	-23.985	-25.3958	-26.8067
		Normalized intensity	0.00262501	0.00260718	0.00287167	0.00350199	0.00441921	0.00554323	0.00679808	0.00805823	0.00931675	0.0107435	0.0124945	0.0147852	0.0181039	0.022968	0.0296615	0.038265	0.047879	0.0554336	0.056999	0.051546	0.0422708	0.0333271	0.0264385	0.021202	0.0169906	0.0135172	0.0106035	0.00826066	0.00660399	0.00552084	0.00474592	0.00413361	0.00362471	0.00318469	0.00288384	0.00279373	0.0028146	-8.72995e-05
	5	CSPs	22.5741	21.1632	19.7523	18.3414	16.9306	15.5197	14.1088	12.6979	11.287	9.87616	8.46528	7.0544	5.64352	4.23264	2.82176	1.41088	0	-1.41088	-2.82176	-4.23264	-5.64352	-7.0544	-8.46528	-9.87616	-11.287	-12.6979	-14.1088	-15.5197	-16.9306	-18.3414	-19.7523	-21.1632	-22.5741	-23.985	-25.3958	-26.8067	-28.2176	-36.6829
		Normalized intensity	0.00256354	0.00290181	0.00340565	0.00396359	0.00445353	0.00488035	0.00530612	0.00586358	0.00682099	0.00839532	0.0106568	0.0138208	0.0183468	0.0246801	0.033176	0.0436556	0.054026	0.0601379	0.0588416	0.0511534	0.0411532	0.0321556	0.0250747	0.0196477	0.0155293	0.0123325	0.00974282	0.00771751	0.00625743	0.00523433	0.00455314	0.00417358	0.00398005	0.0038541	0.00375315	0.00360152	0.00329177	0.00178129
	10	CSPs	22.5741	21.1632	19.7523	18.3414	16.9306	15.5197	14.1088	12.6979	11.287	9.87616	8.46528	7.0544	5.64352	4.23264	2.82176	1.41088	0	-1.41088	-2.82176	-4.23264	-5.64352	-7.0544	-8.46528	-9.87616	-11.287	-12.6979	-14.1088	-15.5197	-16.9306	-18.3414	-19.7523	-21.1632	-22.5741	-23.985	-25.3958	-26.8067	-28.2176	-42.3264
		Normalized intensity	-0.000342048	-0.000334689	-4.19503e-05	0.000666991	0.00173189	0.002967	0.00419731	0.00527805	0.00618957	0.00716696	0.00855714	0.0106413	0.0137538	0.0183052	0.0245522	0.0326121	0.0423192	0.0521539	0.0587311	0.0589088	0.052693	0.0431156	0.0333921	0.0251271	0.0187581	0.0142612	0.0112443	0.00918887	0.0078096	0.00699465	0.00662387	0.00659475	0.00678451	0.00695006	0.00685413	0.006435	0.00576182	0.00222555
	12	CSPs	21.1632	19.7523	18.3414	16.9306	15.5197	14.1088	12.6979	11.287	9.87616	8.46528	7.0544	5.64352	4.23264	2.82176	1.41088	0	-1.41088	-2.82176	-4.23264	-5.64352	-7.0544	-8.46528	-9.87616	-11.287	-12.6979	-14.1088	-15.5197	-16.9306	-18.3414	-19.7523	-21.1632	-22.5741	-23.985	-25.3958	-26.8067	-28.2176	-29.6285
		Normalized intensity	0.00205712	0.00204673	0.0022889	0.00276106	0.00337256	0.00408128	0.00492187	0.00591935	0.00708857	0.00848362	0.0101745	0.0123174	0.0153125	0.0196975	0.0258499	0.0338007	0.0428222	0.0507783	0.054627	0.0526248	0.0459323	0.0374972	0.0296995	0.0234636	0.018868	0.0156742	0.0134503	0.0117824	0.0104295	0.00922303	0.00801659	0.00676955	0.00552951	0.00436432	0.00338108	0.00269636	0.00232656
	14	CSPs	21.1632	19.7523	18.3414	16.9306	15.5197	14.1088	12.6979	11.287	9.87616	8.46528	7.0544	5.64352	4.23264	2.82176	1.41088	0	-1.41088	-2.82176	-4.23264	-5.64352	-7.0544	-8.46528	-9.87616	-11.287	-12.6979	-14.1088	-15.5197	-16.9306	-18.3414	-19.7523	-21.1632	-22.5741	-23.985	-25.3958	-26.8067	-28.2176	-29.6285	-46.559
		Normalized intensity	0.00276947	0.00325804	0.0036556	0.00392989	0.00413301	0.00437114	0.00479022	0.00549464	0.00646415	0.00763084	0.00900558	0.0106981	0.0129458	0.0161446	0.0206783	0.0267055	0.0341049	0.0421705	0.0490655	0.052259	0.05035	0.0443408	0.0367078	0.0295158	0.0236585	0.0192286	0.0159142	0.013232	0.010844	0.0087108	0.00694287	0.00564132	0.0048335	0.00440122	0.00410001	0.00372424	0.00321697	0.00401095
	16	CSPs	19.7523	18.3414	16.9306	15.5197	14.1088	12.6979	11.287	9.87616	8.46528	7.0544	5.64352	4.23264	2.82176	1.41088	0	-1.41088	-2.82176	-4.23264	-5.64352	-7.0544	-8.46528	-9.87616	-11.287	-12.6979	-14.1088	-15.5197	-16.9306	-18.3414	-19.7523	-21.1632	-22.5741	-23.985	-25.3958	-26.8067	-28.2176	-29.6285	-31.0394	-47.9699
		Normalized intensity	0.000463187	0.00163302	0.00286969	0.00394099	0.00466566	0.0050738	0.00541266	0.00600692	0.00712348	0.00883949	0.0109863	0.0133811	0.0161919	0.020026	0.0257048	0.0337694	0.0435455	0.0524546	0.0570561	0.0555493	0.0490766	0.0403907	0.0317547	0.0242567	0.0182449	0.0136782	0.0102832	0.00778712	0.0060302	0.00488954	0.00425632	0.00405482	0.00417828	0.00446264	0.00476211	0.00498271	0.00506394	0.00351712
	18	CSPs	19.7523	18.3414	16.9306	15.5197	14.1088	12.6979	11.287	9.87616	8.46528	7.0544	5.64352	4.23264	2.82176	1.41088	0	-1.41088	-2.82176	-4.23264	-5.64352	-7.0544	-8.46528	-9.87616	-11.287	-12.6979	-14.1088	-15.5197	-16.9306	-18.3414	-19.7523	-21.1632	-22.5741	-23.985	-25.3958	-26.8067	-28.2176	-29.6285	-31.0394
		Normalized intensity	-0.000560365	0.000474369	0.00188071	0.003436	0.00485978	0.00600792	0.0069355	0.00776724	0.00864109	0.00971236	0.0110714	0.012809	0.0152628	0.018982	0.0244485	0.0319556	0.0411741	0.0501813	0.0556332	0.0551382	0.0493554	0.0410652	0.0326487	0.025138	0.0189213	0.0142047	0.0109108	0.00876519	0.00747085	0.0066764	0.00603446	0.00539306	0.00478225	0.00427011	0.00393224	0.00381433	0.00383489
	20	CSPs	19.7523	18.3414	16.9306	15.5197	14.1088	12.6979	11.287	9.87616	8.46528	7.0544	5.64352	4.23264	2.82176	1.41088	0	-1.41088	-2.82176	-4.23264	-5.64352	-7.0544	-8.46528	-9.87616	-11.287	-12.6979	-14.1088	-15.5197	-16.9306	-18.3414	-19.7523	-21.1632	-22.5741	-23.985	-25.3958	-26.8067	-28.2176	-29.6285	-31.0394	-47.9699
		Normalized intensity	0.00145306	0.00190289	0.00278558	0.00394399	0.0050794	0.00593436	0.00646601	0.00681178	0.00720646	0.00796221	0.00935236	0.0115098	0.014575	0.018813	0.0244599	0.0316289	0.0401502	0.0488035	0.0548584	0.0555582	0.0505239	0.0420665	0.0330784	0.0252891	0.0193026	0.015141	0.0123933	0.0104451	0.00887171	0.00751941	0.00636224	0.00544102	0.00477499	0.00424049	0.00365518	0.0029662	0.00227255	0.00256251
	22	CSPs	18.3414	16.9306	15.5197	14.1088	12.6979	11.287	9.87616	8.46528	7.0544	5.64352	4.23264	2.82176	1.41088	0	-1.41088	-2.82176	-4.23264	-5.64352	-7.0544	-8.46528	-9.87616	-11.287	-12.6979	-14.1088	-15.5197	-16.9306	-18.3414	-19.7523	-21.1632	-22.5741	-23.985	-25.3958	-26.8067	-28.2176	-29.6285	-31.0394	-32.4502	-49.3808
		Normalized intensity	0.000435907	0.00103801	0.00179763	0.00258577	0.00335614	0.00416522	0.00508736	0.0061391	0.00729227	0.00853794	0.0100041	0.0121038	0.0155165	0.0209038	0.0285184	0.0377979	0.0470235	0.0535872	0.0552716	0.0516833	0.0444129	0.0358561	0.0279781	0.021829	0.0175705	0.0147227	0.0126076	0.0107711	0.00909898	0.00768798	0.006669	0.00605376	0.00567703	0.00530421	0.00479407	0.00416126	0.00353726	0.00309069
	24	CSPs	18.3414	16.9306	15.5197	14.1088	12.6979	11.287	9.87616	8.46528	7.0544	5.64352	4.23264	2.82176	1.41088	0	-1.41088	-2.82176	-4.23264	-5.64352	-7.0544	-8.46528	-9.87616	-11.287	-12.6979	-14.1088	-15.5197	-16.9306	-18.3414	-19.7523	-21.1632	-22.5741	-23.985	-25.3958	-26.8067	-28.2176	-29.6285	-31.0394	-32.4502	-49.3808
		Normalized intensity	0.00174814	0.00309728	0.00406426	0.00453223	0.00463988	0.00475205	0.00522618	0.00619401	0.0075768	0.00921882	0.0110641	0.0134101	0.0169463	0.0223525	0.0298566	0.0389862	0.0481926	0.054766	0.0561206	0.0517954	0.0438309	0.0350154	0.0271838	0.0210302	0.0165864	0.013464	0.0111033	0.0091336	0.00745936	0.00610672	0.00513262	0.00455522	0.00425547	0.00402672	0.0037338	0.00335949	0.00296182	0.00299244
	30	CSPs	19.7523	18.3414	16.9306	15.5197	14.1088	12.6979	11.287	9.87616	8.46528	7.0544	5.64352	4.23264	2.82176	1.41088	0	-1.41088	-2.82176	-4.23264	-5.64352	-7.0544	-8.46528	-9.87616	-11.287	-12.6979	-14.1088	-15.5197	-16.9306	-18.3414	-19.7523	-21.1632	-22.5741	-23.985	-25.3958	-26.8067	-28.2176	-29.6285	-31.0394	-49.3808
		Normalized intensity	0.000898657	0.00174536	0.00266402	0.00352496	0.00426803	0.00490532	0.0055408	0.00628944	0.0071916	0.00828747	0.00968913	0.0115343	0.0140295	0.0175449	0.0224924	0.0291406	0.0374593	0.0465168	0.053819	0.056241	0.0525191	0.0444707	0.0353156	0.027286	0.0210511	0.0164803	0.0131866	0.0107208	0.00879721	0.00733692	0.00628464	0.00554228	0.0050169	0.00458914	0.00412023	0.00356168	0.00297194	0.00231196
	40	CSPs	18.3414	16.9306	15.5197	14.1088	12.6979	11.287	9.87616	8.46528	7.0544	5.64352	4.23264	2.82176	1.41088	0	-1.41088	-2.82176	-4.23264	-5.64352	-7.0544	-8.46528	-9.87616	-11.287	-12.6979	-14.1088	-15.5197	-16.9306	-18.3414	-19.7523	-21.1632	-22.5741	-23.985	-25.3958	-26.8067	-28.2176	-29.6285	-31.0394	-32.4502	-49.3808
		Normalized intensity	0.00181561	0.00187734	0.00186253	0.00193514	0.00223077	0.00284207	0.0037951	0.00502589	0.00646774	0.00815865	0.0102335	0.012918	0.0165606	0.0215185	0.0279669	0.0357784	0.0441565	0.0511085	0.0539544	0.0512616	0.0442337	0.0357281	0.0281024	0.0222569	0.01812	0.0152723	0.0132145	0.0115657	0.0101612	0.00894512	0.00788309	0.00697297	0.00620695	0.00552826	0.00488095	0.00424405	0.00359551	0.00173984
	80	CSPs	18.3414	16.9306	15.5197	14.1088	12.6979	11.287	9.87616	8.46528	7.0544	5.64352	4.23264	2.82176	1.41088	0	-1.41088	-2.82176	-4.23264	-5.64352	-7.0544	-8.46528	-9.87616	-11.287	-12.6979	-14.1088	-15.5197	-16.9306	-18.3414	-19.7523	-21.1632	-22.5741	-23.985	-25.3958	-26.8067	-28.2176	-29.6285	-31.0394	-32.4502	-49.3808
		Normalized intensity	0.0025576	0.00241735	0.00243404	0.00276913	0.00347588	0.0045092	0.00580451	0.00725566	0.0087303	0.0101946	0.011717	0.0134065	0.0155392	0.0186274	0.0231925	0.0295737	0.0376817	0.0461812	0.0521043	0.0525986	0.047557	0.0397203	0.0320307	0.0256981	0.0206842	0.0167796	0.0138033	0.0115167	0.00973632	0.00831632	0.00707061	0.0058991	0.00485438	0.00398891	0.00327973	0.00269664	0.00222043	0.00396186
Thr106	0	CSPs	25.3958	23.985	22.5741	21.1632	19.7523	18.3414	16.9306	15.5197	14.1088	12.6979	11.287	9.87616	8.46528	7.0544	5.64352	4.23264	2.82176	1.41088	0	-1.41088	-2.82176	-4.23264	-5.64352	-7.0544	-8.46528	-9.87616	-11.287	-12.6979	-14.1088	-15.5197	-16.9306	-18.3414	-19.7523	-21.1632	-22.5741	-23.985	-25.3958	-26.8067
		Normalized intensity	0.00298217	0.00325212	0.00360228	0.00408058	0.00470277	0.00547007	0.0063955	0.00751208	0.00885596	0.0104484	0.0123131	0.0145392	0.0173476	0.0210719	0.0259838	0.0319855	0.0383307	0.0436198	0.0462503	0.0452276	0.0408452	0.0346346	0.0284875	0.0236012	0.0200594	0.0172267	0.0144536	0.0115255	0.00868201	0.00635417	0.00485709	0.00422248	0.00422066	0.00449923	0.00473427	0.00472663	0.00441937	0.00385715
	5	CSPs	21.1632	19.7523	18.3414	16.9306	15.5197	14.1088	12.6979	11.287	9.87616	8.46528	7.0544	5.64352	4.23264	2.82176	1.41088	0	-1.41088	-2.82176	-4.23264	-5.64352	-7.0544	-8.46528	-9.87616	-11.287	-12.6979	-14.1088	-15.5197	-16.9306	-18.3414	-19.7523	-21.1632	-22.5741	-23.985	-25.3958	-26.8067	-28.2176	-29.6285	-31.0394
		Normalized intensity	0.00529456	0.00600281	0.00665184	0.00708245	0.00720023	0.00708057	0.00698543	0.00726902	0.0082337	0.0100414	0.0127516	0.0164564	0.0213719	0.0277243	0.0353959	0.0435111	0.0503243	0.053742	0.0524048	0.0466269	0.0383368	0.0299355	0.0230022	0.0178497	0.0140148	0.0109868	0.00856026	0.00674655	0.00552839	0.00473681	0.00412742	0.00353572	0.00294926	0.00245145	0.00210979	0.00190463	0.00174874	0.00157181
	10	CSPs	19.7523	18.3414	16.9306	15.5197	14.1088	12.6979	11.287	9.87616	8.46528	7.0544	5.64352	4.23264	2.82176	1.41088	0	-1.41088	-2.82176	-4.23264	-5.64352	-7.0544	-8.46528	-9.87616	-11.287	-12.6979	-14.1088	-15.5197	-16.9306	-18.3414	-19.7523	-21.1632	-22.5741	-23.985	-25.3958	-26.8067	-28.2176	-29.6285	-31.0394	-32.4502
		Normalized intensity	0.00251474	0.00247396	0.00299023	0.00384926	0.00479192	0.00568223	0.00657039	0.00762516	0.00901423	0.0108264	0.0130809	0.0158183	0.0191889	0.0234154	0.0285969	0.034454	0.0401528	0.0443819	0.0458425	0.0439779	0.0393514	0.0332768	0.0270662	0.0215715	0.0171853	0.0139778	0.0117682	0.0102123	0.00895602	0.00777702	0.0066408	0.00565695	0.00495726	0.00457638	0.00442355	0.00434569	0.004213	0.00397064
	12	CSPs	19.7523	18.3414	16.9306	15.5197	14.1088	12.6979	11.287	9.87616	8.46528	7.0544	5.64352	4.23264	2.82176	1.41088	0	-1.41088	-2.82176	-4.23264	-5.64352	-7.0544	-8.46528	-9.87616	-11.287	-12.6979	-14.1088	-15.5197	-16.9306	-18.3414	-19.7523	-21.1632	-22.5741	-23.985	-25.3958	-26.8067	-28.2176	-29.6285	-31.0394	-32.4502
		Normalized intensity	0.00190275	0.00232056	0.002561	0.00270145	0.00292531	0.0034314	0.00434759	0.00568614	0.00736898	0.00931328	0.0115154	0.0140869	0.0172441	0.0212428	0.0262509	0.0321947	0.038599	0.0444447	0.0482472	0.0486318	0.045198	0.0389085	0.0315451	0.0247072	0.0191883	0.0150136	0.0118405	0.00936536	0.00752817	0.00643918	0.0061329	0.00639184	0.00678904	0.00689924	0.00652684	0.00579987	0.00505881	0.00462108
	14	CSPs	18.3414	16.9306	15.5197	14.1088	12.6979	11.287	9.87616	8.46528	7.0544	5.64352	4.23264	2.82176	1.41088	0	-1.41088	-2.82176	-4.23264	-5.64352	-7.0544	-8.46528	-9.87616	-11.287	-12.6979	-14.1088	-15.5197	-16.9306	-18.3414	-19.7523	-21.1632	-22.5741	-23.985	-25.3958	-26.8067	-28.2176	-29.6285	-31.0394	-32.4502	-33.8611
		Normalized intensity	0.00411576	0.00447843	0.00481495	0.00504296	0.00513974	0.00522672	0.00554608	0.00632728	0.00764058	0.009359	0.0112802	0.0133546	0.0158689	0.0194088	0.0245335	0.0312987	0.0388909	0.0456485	0.0496336	0.0495826	0.04562	0.039136	0.0319318	0.0253678	0.0200654	0.0160659	0.0130997	0.0108129	0.00893803	0.00736586	0.00610366	0.00517642	0.00453988	0.00405245	0.00353069	0.0028485	0.00199601	0.00106372
	16	CSPs	16.9306	15.5197	14.1088	12.6979	11.287	9.87616	8.46528	7.0544	5.64352	4.23264	2.82176	1.41088	0	-1.41088	-2.82176	-4.23264	-5.64352	-7.0544	-8.46528	-9.87616	-11.287	-12.6979	-14.1088	-15.5197	-16.9306	-18.3414	-19.7523	-21.1632	-22.5741	-23.985	-25.3958	-26.8067	-28.2176	-29.6285	-31.0394	-32.4502	-33.8611	-35.272
		Normalized intensity	0.00481406	0.00502527	0.00504571	0.00508142	0.00532378	0.0058752	0.00674201	0.00788433	0.00928171	0.0109657	0.0130027	0.0154596	0.0183895	0.0218369	0.0258172	0.0302193	0.0346297	0.0382214	0.0399508	0.0391005	0.035795	0.0310153	0.0260619	0.0218991	0.0188307	0.016612	0.0148027	0.0130836	0.011362	0.00967628	0.00805833	0.00649754	0.00501192	0.00372782	0.00286626	0.00261275	0.00295448	0.00361712
	18	CSPs	18.3414	16.9306	15.5197	14.1088	12.6979	11.287	9.87616	8.46528	7.0544	5.64352	4.23264	2.82176	1.41088	0	-1.41088	-2.82176	-4.23264	-5.64352	-7.0544	-8.46528	-9.87616	-11.287	-12.6979	-14.1088	-15.5197	-16.9306	-18.3414	-19.7523	-21.1632	-22.5741	-23.985	-25.3958	-26.8067	-28.2176	-29.6285	-31.0394	-32.4502	-33.8611
		Normalized intensity	0.00253683	0.00320434	0.00376376	0.00415472	0.00441871	0.00469419	0.00516466	0.00598655	0.00723255	0.00888403	0.0108811	0.0132031	0.0159382	0.0193055	0.0235893	0.0289681	0.0352643	0.0417093	0.0469062	0.0492204	0.0476005	0.0423236	0.0349729	0.027542	0.021383	0.0167951	0.0133726	0.0106195	0.00833326	0.00660502	0.0055755	0.00520318	0.00522279	0.00528599	0.00514092	0.00471799	0.00408472	0.00333159
	20	CSPs	16.9306	15.5197	14.1088	12.6979	11.287	9.87616	8.46528	7.0544	5.64352	4.23264	2.82176	1.41088	0	-1.41088	-2.82176	-4.23264	-5.64352	-7.0544	-8.46528	-9.87616	-11.287	-12.6979	-14.1088	-15.5197	-16.9306	-18.3414	-19.7523	-21.1632	-22.5741	-23.985	-25.3958	-26.8067	-28.2176	-29.6285	-31.0394	-32.4502	-33.8611	-35.272
		Normalized intensity	0.00287515	0.00241977	0.00214175	0.00204741	0.00208469	0.00224106	0.00261391	0.00339413	0.00477138	0.0068335	0.00953762	0.0127852	0.0165564	0.0209823	0.0262402	0.0322758	0.0385077	0.0437515	0.0465742	0.0460216	0.0422374	0.0364114	0.030067	0.0243286	0.0197067	0.0162979	0.0139938	0.0125461	0.0116019	0.0108046	0.00992269	0.00891978	0.00790872	0.00701786	0.00627937	0.00562722	0.00498705	0.00436973
	22	CSPs	16.9306	15.5197	14.1088	12.6979	11.287	9.87616	8.46528	7.0544	5.64352	4.23264	2.82176	1.41088	0	-1.41088	-2.82176	-4.23264	-5.64352	-7.0544	-8.46528	-9.87616	-11.287	-12.6979	-14.1088	-15.5197	-16.9306	-18.3414	-19.7523	-21.1632	-22.5741	-23.985	-25.3958	-26.8067	-28.2176	-29.6285	-31.0394	-32.4502	-33.8611	-35.272
		Normalized intensity	0.0043155	0.00434516	0.00468639	0.00519998	0.00568407	0.00602135	0.00628626	0.00673725	0.00770008	0.00940181	0.0118554	0.0148983	0.0183732	0.0223026	0.026894	0.0322873	0.0380836	0.0430272	0.0454	0.0441245	0.0396431	0.0336504	0.0279202	0.0233332	0.0197856	0.0167358	0.0137946	0.0109822	0.00860388	0.00693501	0.00599128	0.00552489	0.00518702	0.00472131	0.00407555	0.00337347	0.00278503	0.00240605
	24	CSPs	15.5197	14.1088	12.6979	11.287	9.87616	8.46528	7.0544	5.64352	4.23264	2.82176	1.41088	0	-1.41088	-2.82176	-4.23264	-5.64352	-7.0544	-8.46528	-9.87616	-11.287	-12.6979	-14.1088	-15.5197	-16.9306	-18.3414	-19.7523	-21.1632	-22.5741	-23.985	-25.3958	-26.8067	-28.2176	-29.6285	-31.0394	-32.4502	-33.8611	-35.272	-36.6829
		Normalized intensity	0.00541248	0.00472297	0.00404306	0.00374331	0.00410134	0.00521783	0.00698562	0.00913211	0.0113361	0.0133862	0.0153226	0.0174909	0.0204344	0.0246162	0.0300688	0.0361411	0.041526	0.0446932	0.0446183	0.041362	0.0360244	0.0300828	0.0246548	0.0201944	0.0166501	0.0137802	0.0113721	0.00930997	0.0075477	0.00607134	0.00489139	0.0040442	0.00356833	0.00346183	0.00364962	0.00398191	0.00427212	0.00436328
	30	CSPs	16.9306	15.5197	14.1088	12.6979	11.287	9.87616	8.46528	7.0544	5.64352	4.23264	2.82176	1.41088	0	-1.41088	-2.82176	-4.23264	-5.64352	-7.0544	-8.46528	-9.87616	-11.287	-12.6979	-14.1088	-15.5197	-16.9306	-18.3414	-19.7523	-21.1632	-22.5741	-23.985	-25.3958	-26.8067	-28.2176	-29.6285	-31.0394	-32.4502	-33.8611	-35.272
		Normalized intensity	0.00605223	0.00641922	0.00665438	0.00680702	0.00701366	0.00745648	0.00827712	0.00949439	0.0109858	0.0125615	0.014105	0.0157086	0.0177107	0.0205738	0.0246249	0.0297655	0.0353073	0.040073	0.0427987	0.042685	0.0397798	0.0349276	0.0293171	0.0239469	0.0193382	0.0155815	0.0125639	0.0101701	0.00834307	0.00702176	0.00605754	0.00521138	0.00425164	0.00308494	0.00182272	0.000725953	5.07921e-05	-0.000109097
	40	CSPs	15.5197	14.1088	12.6979	11.287	9.87616	8.46528	7.0544	5.64352	4.23264	2.82176	1.41088	0	-1.41088	-2.82176	-4.23264	-5.64352	-7.0544	-8.46528	-9.87616	-11.287	-12.6979	-14.1088	-15.5197	-16.9306	-18.3414	-19.7523	-21.1632	-22.5741	-23.985	-25.3958	-26.8067	-28.2176	-29.6285	-31.0394	-32.4502	-33.8611	-35.272	-36.6829
		Normalized intensity	0.00376794	0.00428225	0.00482272	0.00516662	0.00525503	0.00526733	0.00553693	0.00635915	0.00782561	0.00980477	0.0120945	0.0146508	0.0177121	0.0216796	0.0267703	0.0326328	0.0382004	0.0420123	0.0429457	0.040882	0.0367465	0.0318814	0.027309	0.0234242	0.0201498	0.0172507	0.0145664	0.0120911	0.00992162	0.00814882	0.00678116	0.00574526	0.00494489	0.0043312	0.00393083	0.00380326	0.00395686	0.00428869
	80	CSPs	15.5197	14.1088	12.6979	11.287	9.87616	8.46528	7.0544	5.64352	4.23264	2.82176	1.41088	0	-1.41088	-2.82176	-4.23264	-5.64352	-7.0544	-8.46528	-9.87616	-11.287	-12.6979	-14.1088	-15.5197	-16.9306	-18.3414	-19.7523	-21.1632	-22.5741	-23.985	-25.3958	-26.8067	-28.2176	-29.6285	-31.0394	-32.4502	-33.8611	-35.272	-36.6829
		Normalized intensity	0.00222968	0.00293347	0.00387749	0.00486873	0.00570971	0.00635766	0.006984	0.00788649	0.00930818	0.0112928	0.0136928	0.0163322	0.0191984	0.0224965	0.0264771	0.0311151	0.0358609	0.039699	0.0415545	0.0408212	0.037668	0.0329222	0.0276371	0.0226507	0.0183905	0.0149448	0.0122492	0.0102257	0.00880656	0.00788154	0.00726223	0.00672231	0.00609322	0.00534554	0.00459643	0.00402845	0.00376344	0.00377344

## Sheet: Fig3b
tr1	Time (s)	0	0.02	0.04	0.06	0.08	0.1	0.12	0.14	0.16	0.18	0.2	0.22	0.24	0.26	0.28	0.3	0.32	0.34	0.36	0.38	0.4	0.42	0.44	0.46	0.48	0.5	0.52	0.54	0.56	0.58	0.6	0.62	0.64	0.66	0.68	0.7	0.72	0.74	0.76	0.78	0.8	0.82	0.84	0.86	0.88	0.9	0.92	0.94
	Acceptor Photons	91	114	94	86	72	101	77	92	98	98	97	90	108	93	89	101	106	87	82	101	100	101	93	101	106	82	104	110	86	107	85	113	120	93	102	96	108	93	98	96	93	117	94	103	104	91	117	97
	Donor Photons	144	129	162	167	164	141	127	169	168	164	141	152	175	162	146	168	166	152	157	157	159	148	150	166	156	146	140	131	166	174	154	175	119	154	149	155	159	156	154	127	168	147	159	151	167	153	144	180
tr2	Time (s)	0	0.02	0.04	0.06	0.08	0.1	0.12	0.14	0.16	0.18	0.2	0.22	0.24	0.26	0.28	0.3	0.32	0.34	0.36	0.38	0.4	0.42	0.44	0.46	0.48	0.5	0.52	0.54	0.56	0.58	0.6	0.62	0.64	0.66	0.68	0.7	0.72	0.74	0.76	0.78	0.8	0.82	0.84	0.86	0.88	0.9	0.92	0.94
	Acceptor Photons	136	143	148	140	152	142	131	131	147	161	146	158	165	153	131	123	157	142	150	152	144	137	138	138	138	138	153	131	133	139	141	138	157	167	154	148	150	143	159	162	135	148	136	120	154	129	160	128
	Donor Photons	139	153	130	131	129	147	136	138	116	148	152	143	136	148	174	131	135	135	128	132	135	137	135	113	156	130	140	116	140	119	152	122	152	148	140	133	131	165	148	159	134	150	182	131	154	129	129	136
tr3	Time (s)	0	0.02	0.04	0.06	0.08	0.1	0.12	0.14	0.16	0.18	0.2	0.22	0.24	0.26	0.28	0.3	0.32	0.34	0.36	0.38	0.4	0.42	0.44	0.46	0.48	0.5	0.52	0.54	0.56	0.58	0.6	0.62	0.64	0.66	0.68	0.7	0.72	0.74	0.76	0.78	0.8	0.82	0.84	0.86	0.88	0.9	0.92	0.94
	Acceptor Photons	79	70	95	86	111	116	96	84	104	83	98	114	121	100	110	99	84	103	86	103	99	105	94	109	108	81	97	109	105	117	82	144	84	77	76	80	89	93	74	92	120	118	100	127	98	86	99	90
	Donor Photons	128	141	132	135	103	66	75	76	82	79	87	66	88	75	76	79	79	87	87	66	95	82	83	81	79	83	69	86	78	87	95	86	92	129	132	129	155	158	111	88	95	88	66	85	72	87	101	78
tr4	Time (s)	0	0.02	0.04	0.06	0.08	0.1	0.12	0.14	0.16	0.18	0.2	0.22	0.24	0.26	0.28	0.3	0.32	0.34	0.36	0.38	0.4	0.42	0.44	0.46	0.48	0.5	0.52	0.54	0.56	0.58	0.6	0.62	0.64	0.66	0.68	0.7	0.72	0.74	0.76	0.78	0.8	0.82	0.84	0.86	0.88	0.9	0.92	0.94
	Acceptor Photons	224	213	222	234	222	192	228	196	211	235	209	189	228	188	222	205	213	203	235	220	234	194	202	210	217	220	194	247	228	196	233	213	241	193	183	222	219	208	215	214	239	212	243	212	206	198	211	192
	Donor Photons	195	199	177	185	193	177	201	203	190	179	194	189	193	194	188	196	219	185	203	197	212	165	208	178	175	178	171	210	223	184	188	232	213	183	203	199	185	186	201	191	186	183	228	197	245	185	253	203
[truncated: 1,684 more columns]

## Sheet: Fig3c
H1 Conc. (nM)	Obs_kon (s-1)	Obs_kon s.d	Obs_koff (s-1)	Obs_koff s.d
0.17	0.22	0.05	2.59	0.55
0.33	0.2	0.05	1.59	0.62
0.48	0.51	0.05	1.32	0.22
0.85	0.98	0.12	1.66	0.41
1.15	1.5	0.19	1.8	0.41
1.74	2.24	0.25	1.67	0.21
2.7	4.44	0.32	1.82	0.25
5	5.36	0.45	1.14	0.19
6.5	8.14	1.3	1.34	0.32
7	10.01	0.48	2.01	0.3
10	16.25	3.2	2.01	0.3

[truncated: 22 more sheets: Fig3g, Fig3f, Fig4a, Fig4b, Fig4c, Fig5b , Fig5c, SFig3a,b, SFig3d,e, SFig3g, SFig4c, SFig4d, SFig4e, SFig5d, SFig6, SFig7a, SFig7b, SFig7c, SFig7d, SFig8a …]
